# Supplementary material for: CBD Disrupts Malme-3M Cell Metabolism via Glycolytic Shift and Redox Imbalance
Source: Curr Issues Mol Biol. 2025 Nov 6;47(11):928. doi: 10.3390/cimb47110928 (PMC12651666; doi:10.3390/cimb47110928)
Supplement: Supplementary file 1 [file cimb-47-00928-s001.zip]

Archive with 1 entries (1 files):
- cimb-3913016-supplementary.pdf
